# Supplementary material for: Lactobacillus plantarum HFY05 Attenuates Carrageenan-Induced Thrombosis in Mice by Regulating NF-κB Pathway-Associated Inflammatory Responses
Source: Front Nutr. 2022 Mar 4;9:813899. doi: 10.3389/fnut.2022.813899 (PMC8931398; doi:10.3389/fnut.2022.813899)
Supplement: Supplementary file 1 [file Data_Sheet_1.ZIP]

Archive with 43 entries (35 files):
- Table 2.xlsx
- Figure 1/
- Figure 1/dipyridamole.jpg
- Figure 1/Figure 1.xlsx
- Figure 1/LP-HFY05-H.jpg
- Figure 1/LP-HFY05-L.jpg
- Figure 1/model.jpg
- Figure 1/normal.jpg
- Figure 2/
- Figure 2/IL-1β.xlsx
- Figure 2/IL-6.xlsx
- Figure 2/TNF-α.xlsx
- Figure 3/
- Figure 3/IL-1β.xlsx
- Figure 3/IL-6.xlsx
- Figure 3/TNF-α.xlsx
- Figure 4/
- Figure 4/dipyridamole.jpg
- Figure 4/LP-HFY05-H.jpg
- Figure 4/LP-HFY05-L.jpg
- Figure 4/model.jpg
- Figure 4/normal.jpg
- Figure 5/
- Figure 5/dipyridamole.jpg
- Figure 5/LP-HFY05-H.jpg
- Figure 5/LP-HFY05-L.jpg
- Figure 5/model.jpg
- Figure 5/normal.jpg
- Figure 6/
- Figure 6/IFN-γ.xlsx
- Figure 6/IL-6.xlsx
- Figure 6/NF-κB p65.xlsx
- Figure 6/TNF-α.xlsx
- Figure 7/
- Figure 7/E-selectin.xlsx
- Figure 7/ICAM-1.xlsx
- Figure 7/NF-κB p65.xlsx
- Figure 7/VCAM-1.xlsx
- Figure 8/
- Figure 8/Bacteroidetes.xlsx
- Figure 8/Bifidobacteria.xlsx
- Figure 8/Firmicutes.xlsx
- Figure 8/Lactobacillus.xlsx
