# Supplementary material for: Lactobacillus plantarum HFY05 Attenuates Carrageenan-Induced Thrombosis in Mice by Regulating NF-κB Pathway-Associated Inflammatory Responses
Source: Front Nutr. 2022 Mar 4;9:813899. doi: 10.3389/fnut.2022.813899 (PMC8931398; doi:10.3389/fnut.2022.813899)
Supplement: Supplementary file 1 [file Data_Sheet_1.ZIP › Table 2.xlsx]

## Sheet: 表1
	APTT							TT
	Normal	MODEL	dipyridamole	LP-HFY05-L	LP-HFY05-H			Normal	MODEL	dipyridamole	LP-HFY05-L	LP-HFY05-H
	161	98	132	116	130			53	81	62	73	63
	167	89	125	105	125			48	86	58	75	60
	159	93	131	109	124			52	84	62	74	63
	163	91	127	112	121			51	75	64	71	61
	155	88	130	105	118			44	79	63	72	65
	161	93	124	111	135			53	86	61	73	68
	170	81	135	109	131			41	84	55	75	69
	159	86	125	106	125			53	82	63	78	64
	165	88	128	114	130			55	86	71	62	71
	162	84	136	113	124			57	78	52	88	62
average	162.2	89.1	129.3	110	126.3		average	50.7	82.1	61.1	74.1	64.6
standard deviation	4.31535	4.90918	4.21769	3.85861	5.12185		standard deviation	4.96767	3.81372	5.21643	6.43687	3.62706
	FIB							PT
	Normal	MODEL	dipyridamole	LP-HFY05-L	LP-HFY05-H			Normal	MODEL	dipyridamole	LP-HFY05-L	LP-HFY05-H
	75	116	86	95	88			8	21	10	15	12
	72	121	85	94	89			7	22	11	16	10
	71	114	87	91	90			9	18	12	14	11
	68	114	83	93	83			8	19	9	15	11
	79	108	81	98	84			8	20	10	16	10
	81	124	79	102	86			7	18	10	12	13
	74	102	89	87	90			8	22	12	18	12
	75	120	90	96	78			9	23	11	13	14
	78	114	83	87	92			6	19	9	14	11
	79	115	82	89	82			6	20	9	15	10
average	75.2	114.8	84.5	93.2	86.2		average	7.6	20.2	10.3	14.8	11.4
standard deviation	4.1042	6.3561	3.53553	4.84883	4.39191		standard deviation	1.07497	1.75119	1.1595	1.68655	1.3499
