# Supplementary material for: Lactobacillus plantarum HFY05 Attenuates Carrageenan-Induced Thrombosis in Mice by Regulating NF-κB Pathway-Associated Inflammatory Responses
Source: Front Nutr. 2022 Mar 4;9:813899. doi: 10.3389/fnut.2022.813899 (PMC8931398; doi:10.3389/fnut.2022.813899)
Supplement: Supplementary file 1 [file Data_Sheet_1.ZIP › Figure 1/Figure 1.xlsx]

## Sheet: 图1
	Normal	MODEL	dipyridamole	LP-HFY05-L	LP-HFY05-H
		8.3	0.6	3.8	1.3
		7.4	0.9	4.4	0.6
		7.6	1.1	5.1	1.7
		8.8	1.3	3.6	1.5
		6.9	0.8	4.5	0.8
		7.8	0.6	4.7	0.9
		7	0.3	3.9	1.2
		6.8	0.4	4.2	1.6
		7.5	0.5	4.6	0.9
		7.9	1.4	4.9	0.4
average	0	7.6	0.79	4.37	1.09
standard deviation	0	0.632456	0.378447	0.490011	0.438305
			Normal	Model	Dipyridamole	LP-HFY05-L	LP-HFY05-H
			0	7.6	0.79	4.37	1.09
			0	0.632456	0.378447	0.490011	0.438305
