# Supplementary material for: Lactobacillus plantarum HFY05 Attenuates Carrageenan-Induced Thrombosis in Mice by Regulating NF-κB Pathway-Associated Inflammatory Responses
Source: Front Nutr. 2022 Mar 4;9:813899. doi: 10.3389/fnut.2022.813899 (PMC8931398; doi:10.3389/fnut.2022.813899)
Supplement: Supplementary file 1 [file Data_Sheet_1.ZIP › Figure 2/IL-1β.xlsx]

## Sheet: 图1
	Normal	MODEL	dipyridamole	LP-HFY05-L	LP-HFY05-H
	10.82	18.43	13.67	16.09	13.76
	10.93	18.06	13.17	16.59	14.26
	10.73	17.77	13.29	15.59	13.53
	11.97	18.31	12.99	15.02	14.37
	12.17	17.98	14.36	16.11	13.56
	10.77	19.19	14.3	15.99	13.96
	10.53	17.96	13.37	16.78	13.97
	10.22	17.24	13.87	16.86	12.89
	11.16	18.33	13.26	15.7	13.54
	11.45	19.79	13.87	16.41	14.1
average	11.075	18.306	13.615	16.114	13.794
standard deviation	0.621293	0.723406	0.475821	0.57475	0.435691
			Normal	Model	Dipyridamole	LP-HFY05-L	LP-HFY05-H
			11.075	18.306	13.615	16.114	13.794
			0.621293	0.723406	0.475821	0.57475	0.435691
