# Supplementary material for: Lactobacillus plantarum HFY05 Attenuates Carrageenan-Induced Thrombosis in Mice by Regulating NF-κB Pathway-Associated Inflammatory Responses
Source: Front Nutr. 2022 Mar 4;9:813899. doi: 10.3389/fnut.2022.813899 (PMC8931398; doi:10.3389/fnut.2022.813899)
Supplement: Supplementary file 1 [file Data_Sheet_1.ZIP › Figure 2/IL-6.xlsx]

## Sheet: 图1
	Normal	MODEL	dipyridamole	LP-HFY05-L	LP-HFY05-H
	15.43	79.17	34.92	51.5	38.32
	16.53	86.23	33.37	53.13	43.06
	21.3	77.73	40.6	55.67	49.66
	11.48	78.04	43.22	60.66	38.36
	9.96	85.65	40.58	61.22	41.33
	11.98	80.18	47.09	59.55	45.45
	15.74	84.01	38.63	53.77	39.67
	9.85	72.34	49.34	60.07	43.36
	11.38	69.79	38.92	54.4	39.8
	12	70.21	39.08	61.37	44.85
average	13.565	78.335	40.575	57.134	42.386
standard deviation	3.61648	6.03299	4.93193	3.80405	3.61622
			Normal	Model	Dipyridamole	LP-HFY05-L	LP-HFY05-H
			13.565	78.335	40.575	57.134	42.386
			3.61648	6.03299	4.93193	3.80405	3.61622
