# Supplementary material for: Lactobacillus plantarum HFY05 Attenuates Carrageenan-Induced Thrombosis in Mice by Regulating NF-κB Pathway-Associated Inflammatory Responses
Source: Front Nutr. 2022 Mar 4;9:813899. doi: 10.3389/fnut.2022.813899 (PMC8931398; doi:10.3389/fnut.2022.813899)
Supplement: Supplementary file 1 [file Data_Sheet_1.ZIP › Figure 2/TNF-α.xlsx]

## Sheet: 图1
	Normal	MODEL	dipyridamole	LP-HFY05-L	LP-HFY05-H
	188.41	561.36	300.14	406.17	210.65
	198.54	555.82	268.13	397.61	268.84
	211.8	609.5	286.14	391.16	304.93
	211.23	565.4	316.41	442.16	307.92
	200.29	606.67	286.14	448.79	319.12
	163.63	543.34	258.25	431.72	272.19
	210.98	567.94	284.71	418.05	315.66
	233.97	630.25	298.96	435.51	306.35
	217.08	557.84	302.94	453.53	270.7
	199.42	588.22	259.54	445.56	303.31
average	203.535	578.634	286.136	427.026	273.63
standard deviation	18.7566	28.4434	19.3525	22.3853	33.1452
			Normal	Model	Dipyridamole	LP-HFY05-L	LP-HFY05-H
			203.535	578.634	286.136	427.026	273.63
			18.7566	28.4434	19.3525	22.3853	33.1452
