# Supplementary material for: Lactobacillus plantarum HFY05 Attenuates Carrageenan-Induced Thrombosis in Mice by Regulating NF-κB Pathway-Associated Inflammatory Responses
Source: Front Nutr. 2022 Mar 4;9:813899. doi: 10.3389/fnut.2022.813899 (PMC8931398; doi:10.3389/fnut.2022.813899)
Supplement: Supplementary file 1 [file Data_Sheet_1.ZIP › Figure 3/IL-1β.xlsx]

## Sheet: 图1
	Normal	MODEL	dipyridamole	LP-HFY05-L	LP-HFY05-H
	32.23	63.79	45.74	50.67	47.24
	31.74	64.38	42.83	53.68	44.31
	32.57	68.38	43.2	55.91	42.54
	29.76	57.47	43.47	55.6	41.91
	27.97	64.76	38.83	51.15	43.21
	32.03	63.81	43.9	56	43.53
	26.19	60.45	43.47	52.87	41.46
	32.84	66.41	37.58	53.14	43.23
	31.3	70.19	39.61	50.19	43.28
	32.02	58.22	40.31	49.44	40.84
average	30.865	63.786	41.894	52.865	43.155
standard deviation	2.20541	4.11373	2.62656	2.44872	1.77472
			Normal	Model	Dipyridamole	LP-HFY05-L	LP-HFY05-H
			30.865	63.786	41.894	52.865	43.155
			2.20541	4.11373	2.62656	2.44872	1.77472
