# Supplementary material for: Lactobacillus plantarum HFY05 Attenuates Carrageenan-Induced Thrombosis in Mice by Regulating NF-κB Pathway-Associated Inflammatory Responses
Source: Front Nutr. 2022 Mar 4;9:813899. doi: 10.3389/fnut.2022.813899 (PMC8931398; doi:10.3389/fnut.2022.813899)
Supplement: Supplementary file 1 [file Data_Sheet_1.ZIP › Figure 3/IL-6.xlsx]

## Sheet: 图1
	Normal	MODEL	dipyridamole	LP-HFY05-L	LP-HFY05-H
	27.91	53.07	38.67	44.85	39.19
	28.72	54	35.68	41.57	43.02
	26.86	53.07	38.41	48.22	36.5
	28.62	53.07	38.27	44.85	39.19
	27.86	55.93	42.91	44.85	35.43
	27.14	58.34	38.41	43.96	39.19
	26.36	53.07	38.41	43.56	39.71
	28.02	52.05	38.56	43.74	39.19
	27.05	46.57	37.15	44.71	41.25
	26.61	51.57	37.67	48.23	39.19
average	27.515	53.074	38.414	44.854	39.186
standard deviation	0.826105	3.02504	1.82415	2.03436	2.1228
			Normal	Model	Dipyridamole	LP-HFY05-L	LP-HFY05-H
			27.515	53.074	38.414	44.854	39.186
			0.826105	3.02504	1.82415	2.03436	2.1228
