# Supplementary material for: Lactobacillus plantarum HFY05 Attenuates Carrageenan-Induced Thrombosis in Mice by Regulating NF-κB Pathway-Associated Inflammatory Responses
Source: Front Nutr. 2022 Mar 4;9:813899. doi: 10.3389/fnut.2022.813899 (PMC8931398; doi:10.3389/fnut.2022.813899)
Supplement: Supplementary file 1 [file Data_Sheet_1.ZIP › Figure 3/TNF-α.xlsx]

## Sheet: 图1
	Normal	MODEL	dipyridamole	LP-HFY05-L	LP-HFY05-H
	95.9	210.89	145.54	191.4	143.11
	89.6	222.45	124.62	174.07	128.32
	96.61	201.47	124.03	162.19	148.98
	101.72	210.89	105.24	187.94	130.01
	99.37	210.89	151.99	188.28	130.66
	89.09	191.57	130.68	206.1	130.59
	76.34	213.37	120.14	166.68	123.08
	87.06	237.16	132.82	168.18	158.66
	97.82	210.89	139.38	172.8	133.43
	97.74	199.27	147	158.7	135.31
average	93.125	210.885	132.144	177.634	136.215
standard deviation	7.62517	12.5915	14.2959	15.1357	10.8459
			Normal	Model	Dipyridamole	LP-HFY05-L	LP-HFY05-H
			93.125	210.885	132.144	177.634	136.215
			7.62517	12.5915	14.2959	15.1357	10.8459
