# Supplementary material for: Lactobacillus plantarum HFY05 Attenuates Carrageenan-Induced Thrombosis in Mice by Regulating NF-κB Pathway-Associated Inflammatory Responses
Source: Front Nutr. 2022 Mar 4;9:813899. doi: 10.3389/fnut.2022.813899 (PMC8931398; doi:10.3389/fnut.2022.813899)
Supplement: Supplementary file 1 [file Data_Sheet_1.ZIP › Figure 6/IFN-γ.xlsx]

## Sheet: 图1
	GAPDH Ct	Ct	△Ct	△△Ct	2-△△Ct	average	standard deviation
Model	22.374	25.602	3.228		1
	22.228	25.478	3.25	3.253	1	1	0
	22.157	25.438	3.281		1
Normal	22.301	26.778	4.477	1.224	0.428094
	22.177	26.772	4.595	1.342	0.394473	0.42991	0.0363791
	22.163	26.514	4.351	1.098	0.467164
Dipyridamole	22.201	26.331	4.13	0.877	0.544499
	22.203	26.302	4.099	0.846	0.556325	0.566244	0.0280534
	22.214	26.209	3.995	0.742	0.59791
LP-HFY05-L	22.216	25.702	3.486	0.233	0.850864
	22.189	25.831	3.642	0.389	0.763659	0.807428	0.0436034
	22.231	25.792	3.561	0.308	0.807761
LP-HFY05-H	22.147	26.268	4.121	0.868	0.547906
	22.165	26.178	4.013	0.76	0.590496	0.569463	0.0213001
	22.157	26.221	4.064	0.811	0.569987
		Normal	Model	Dipyridamole	LP-HFY05-L	LP-HFY05-H
		0.42991	1	0.566244	0.807428	0.569463
		0.0363791	0	0.0280534	0.0436034	0.0213001
