# Supplementary material for: Lactobacillus plantarum HFY05 Attenuates Carrageenan-Induced Thrombosis in Mice by Regulating NF-κB Pathway-Associated Inflammatory Responses
Source: Front Nutr. 2022 Mar 4;9:813899. doi: 10.3389/fnut.2022.813899 (PMC8931398; doi:10.3389/fnut.2022.813899)
Supplement: Supplementary file 1 [file Data_Sheet_1.ZIP › Figure 6/IL-6.xlsx]

## Sheet: 图1
	GAPDH Ct	Ct	△Ct	△△Ct	2-△△Ct	average	standard deviation
Model	22.374	25.201	2.827		1
	22.228	25.233	3.005	2.968	1	1	0
	22.157	25.229	3.072		1
Normal	22.301	27.603	5.302	2.334	0.198333
	22.177	27.557	5.38	2.412	0.187895	0.197328	0.00897231
	22.163	27.412	5.249	2.281	0.205755
Dipyridamole	22.201	26.887	4.686	1.718	0.30397
	22.203	26.762	4.559	1.591	0.331941	0.324552	0.0180588
	22.214	26.748	4.534	1.566	0.337744
LP-HFY05-L	22.216	26.103	3.887	0.919	0.528875
	22.189	26.207	4.018	1.05	0.482968	0.489375	0.0367181
	22.231	26.331	4.1	1.132	0.456283
LP-HFY05-H	22.147	26.878	4.731	1.763	0.294635
	22.165	26.678	4.513	1.545	0.342696	0.336154	0.0386653
	22.157	26.555	4.398	1.43	0.371131
		Normal	Model	Dipyridamole	LP-HFY05-L	LP-HFY05-H
		0.197328	1	0.324552	0.489375	0.336154
		0.00897231	0	0.0180588	0.0367181	0.0386653
