# Supplementary material for: Lactobacillus plantarum HFY05 Attenuates Carrageenan-Induced Thrombosis in Mice by Regulating NF-κB Pathway-Associated Inflammatory Responses
Source: Front Nutr. 2022 Mar 4;9:813899. doi: 10.3389/fnut.2022.813899 (PMC8931398; doi:10.3389/fnut.2022.813899)
Supplement: Supplementary file 1 [file Data_Sheet_1.ZIP › Figure 6/NF-κB p65.xlsx]

## Sheet: 图1
	GAPDH Ct	Ct	△Ct	△△Ct	2-△△Ct	average	standard deviation
Model	22.374	25.838	3.464		1
	22.228	25.901	3.673	3.62867	1	1	0
	22.157	25.906	3.749		1
Normal	22.301	27.708	5.407	1.77833	0.29152
	22.177	27.716	5.539	1.91033	0.266031	0.273307	0.0158793
	22.163	27.722	5.559	1.93033	0.262369
Dipyridamole	22.201	27.103	4.902	1.27333	0.413703
	22.203	27.111	4.908	1.27933	0.411986	0.403717	0.0158315
	22.214	27.218	5.004	1.37533	0.385464
LP-HFY05-L	22.216	26.426	4.21	0.581333	0.668346
	22.189	26.452	4.263	0.634333	0.644238	0.657091	0.0121328
	22.231	26.462	4.231	0.602333	0.658688
LP-HFY05-H	22.147	27.101	4.954	1.32533	0.399057
	22.165	27.021	4.856	1.22733	0.427106	0.407763	0.0167796
	22.157	27.118	4.961	1.33233	0.397125
		Normal	Model	Dipyridamole	LP-HFY05-L	LP-HFY05-H
		0.273307	1	0.403717	0.657091	0.407763
		0.0158793	0	0.0158315	0.0121328	0.0167796
