# Supplementary material for: Lactobacillus plantarum HFY05 Attenuates Carrageenan-Induced Thrombosis in Mice by Regulating NF-κB Pathway-Associated Inflammatory Responses
Source: Front Nutr. 2022 Mar 4;9:813899. doi: 10.3389/fnut.2022.813899 (PMC8931398; doi:10.3389/fnut.2022.813899)
Supplement: Supplementary file 1 [file Data_Sheet_1.ZIP › Figure 6/TNF-α.xlsx]

## Sheet: 图1
	GAPDH Ct	Ct	△Ct	△△Ct	2-△△Ct	average	standard deviation
Model	22.374	25.457	3.083		1
	22.228	25.405	3.177	3.18233	1	1	0
	22.157	25.444	3.287		1
Normal	22.301	26.987	4.686	1.50367	0.352656
	22.177	26.887	4.71	1.52767	0.346838	0.365417	0.0272976
	22.163	26.679	4.516	1.33367	0.396759
Dipyridamole	22.201	26.551	4.35	1.16767	0.445141
	22.203	26.471	4.268	1.08567	0.471174	0.467248	0.0204293
	22.214	26.439	4.225	1.04267	0.485429
LP-HFY05-L	22.216	25.873	3.657	0.474667	0.719633
	22.189	25.903	3.714	0.531667	0.691755	0.695833	0.0220455
	22.231	25.978	3.747	0.564667	0.676112
LP-HFY05-H	22.147	26.304	4.157	0.974667	0.508857
	22.165	26.434	4.269	1.08667	0.470848	0.473924	0.0335018
	22.157	26.517	4.36	1.17767	0.442066
		Normal	Model	Dipyridamole	LP-HFY05-L	LP-HFY05-H
		0.365417	1	0.467248	0.695833	0.473924
		0.0272976	0	0.0204293	0.0220455	0.0335018
