# Supplementary material for: Lactobacillus plantarum HFY05 Attenuates Carrageenan-Induced Thrombosis in Mice by Regulating NF-κB Pathway-Associated Inflammatory Responses
Source: Front Nutr. 2022 Mar 4;9:813899. doi: 10.3389/fnut.2022.813899 (PMC8931398; doi:10.3389/fnut.2022.813899)
Supplement: Supplementary file 1 [file Data_Sheet_1.ZIP › Figure 7/E-selectin.xlsx]

## Sheet: 图1
	GAPDH Ct	Ct	△Ct	△△Ct	2-△△Ct	average	standard deviation
Model	22.374	25.302	2.928		1
	22.228	25.315	3.087	3.059	1	1	0
	22.157	25.319	3.162		1
Normal	22.301	27.402	5.101	2.042	0.242827
	22.177	27.301	5.124	2.065	0.238986	0.237287	0.00655732
	22.163	27.342	5.179	2.12	0.230047
Dipyridamole	22.201	26.781	4.58	1.521	0.348444
	22.203	26.826	4.623	1.564	0.338212	0.351826	0.0155831
	22.214	26.712	4.498	1.439	0.368823
LP-HFY05-L	22.216	26.005	3.789	0.73	0.602904
	22.189	26.102	3.913	0.854	0.553249	0.560944	0.03869
	22.231	26.215	3.984	0.925	0.526681
LP-HFY05-H	22.147	26.777	4.63	1.571	0.336575
	22.165	26.509	4.344	1.285	0.410371	0.368313	0.037965
	22.157	26.698	4.541	1.482	0.357992
		Normal	Model	Dipyridamole	LP-HFY05-L	LP-HFY05-H
		0.237287	1	0.351826	0.560944	0.368313
		0.00655732	0	0.0155831	0.03869	0.037965
