# Supplementary material for: Lactobacillus plantarum HFY05 Attenuates Carrageenan-Induced Thrombosis in Mice by Regulating NF-κB Pathway-Associated Inflammatory Responses
Source: Front Nutr. 2022 Mar 4;9:813899. doi: 10.3389/fnut.2022.813899 (PMC8931398; doi:10.3389/fnut.2022.813899)
Supplement: Supplementary file 1 [file Data_Sheet_1.ZIP › Figure 7/ICAM-1.xlsx]

## Sheet: 图1
	GAPDH Ct	Ct	△Ct	△△Ct	2-△△Ct	average	standard deviation
Model	22.374	25.125	2.751		1
	22.228	25.229	3.001	2.93367	1	1	0
	22.157	25.206	3.049		1
Normal	22.301	26.678	4.377	1.44333	0.367717
	22.177	26.571	4.394	1.46033	0.363409	0.365013	0.00235497
	22.163	26.555	4.392	1.45833	0.363913
Dipyridamole	22.201	26.201	4	1.06633	0.477531
	22.203	26.003	3.8	0.866333	0.548539	0.525632	0.0416721
	22.214	26.008	3.794	0.860333	0.550825
LP-HFY05-L	22.216	25.448	3.232	0.298333	0.813191
	22.189	25.568	3.379	0.445333	0.734415	0.769834	0.0399837
	22.231	25.557	3.326	0.392333	0.761896
LP-HFY05-H	22.147	25.878	3.731	0.797333	0.575412
	22.165	26.003	3.838	0.904333	0.53428	0.53526	0.0396712
	22.157	26.102	3.945	1.01133	0.496088
		Normal	Model	Dipyridamole	LP-HFY05-L	LP-HFY05-H
		0.365013	1	0.525632	0.769834	0.53526
		0.00235497	0	0.0416721	0.0399837	0.0396712
