# Supplementary material for: Lactobacillus plantarum HFY05 Attenuates Carrageenan-Induced Thrombosis in Mice by Regulating NF-κB Pathway-Associated Inflammatory Responses
Source: Front Nutr. 2022 Mar 4;9:813899. doi: 10.3389/fnut.2022.813899 (PMC8931398; doi:10.3389/fnut.2022.813899)
Supplement: Supplementary file 1 [file Data_Sheet_1.ZIP › Figure 7/NF-κB p65.xlsx]

## Sheet: 图1
	GAPDH Ct	Ct	△Ct	△△Ct	2-△△Ct	average	standard deviation
Model	22.654	26.424	3.77		1
	22.652	26.402	3.75	3.471	1	1	0
	22.408	25.301	2.893		1
Normal	22.506	28.325	5.819	2.348	0.196418
	22.514	28.336	5.822	2.351	0.19601	0.193354	0.00495742
	22.532	28.417	5.885	2.414	0.187635
Dipyridamole	22.509	27.412	4.903	1.432	0.370617
	22.517	27.432	4.915	1.444	0.367547	0.372452	0.00603551
	22.532	27.402	4.87	1.399	0.379192
LP-HFY05-L	22.518	26.888	4.37	0.899	0.536258
	22.525	26.654	4.129	0.658	0.633756	0.585342	0.0487524
	22.529	26.771	4.242	0.771	0.586011
LP-HFY05-H	22.532	27.397	4.865	1.394	0.380508
	22.527	27.442	4.915	1.444	0.367547	0.372634	0.00691566
	22.522	27.428	4.906	1.435	0.369847
		Normal	Model	Dipyridamole	LP-HFY05-L	LP-HFY05-H
		0.193354	1	0.372452	0.585342	0.372634
		0.00495742	0	0.00603551	0.0487524	0.00691566
