# Supplementary material for: Lactobacillus plantarum HFY05 Attenuates Carrageenan-Induced Thrombosis in Mice by Regulating NF-κB Pathway-Associated Inflammatory Responses
Source: Front Nutr. 2022 Mar 4;9:813899. doi: 10.3389/fnut.2022.813899 (PMC8931398; doi:10.3389/fnut.2022.813899)
Supplement: Supplementary file 1 [file Data_Sheet_1.ZIP › Figure 7/VCAM-1.xlsx]

## Sheet: 图1
	GAPDH Ct	Ct	△Ct	△△Ct	2-△△Ct	average	standard deviation
Model	22.374	25.221	2.847		1
	22.228	25.207	2.979	2.92533	1	1	0
	22.157	25.107	2.95		1
Normal	22.301	27.903	5.602	2.67667	0.156402
	22.177	27.888	5.711	2.78567	0.145021	0.151677	0.0059314
	22.163	27.791	5.628	2.70267	0.153609
Dipyridamole	22.201	27.241	5.04	2.11467	0.230899
	22.203	27.303	5.1	2.17467	0.221493	0.23596	0.0175541
	22.214	27.108	4.894	1.96867	0.255489
LP-HFY05-L	22.216	25.874	3.658	0.732667	0.601791
	22.189	25.778	3.589	0.663667	0.631272	0.609956	0.0186275
	22.231	25.901	3.67	0.744667	0.596806
LP-HFY05-H	22.147	27.108	4.961	2.03567	0.243895
	22.165	27.012	4.847	1.92167	0.263949	0.239324	0.0272009
	22.157	27.333	5.176	2.25067	0.210127
		Normal	Model	Dipyridamole	LP-HFY05-L	LP-HFY05-H
		0.151677	1	0.23596	0.609956	0.239324
		0.0059314	0	0.0175541	0.0186275	0.0272009
