# Supplementary material for: Lactobacillus plantarum HFY05 Attenuates Carrageenan-Induced Thrombosis in Mice by Regulating NF-κB Pathway-Associated Inflammatory Responses
Source: Front Nutr. 2022 Mar 4;9:813899. doi: 10.3389/fnut.2022.813899 (PMC8931398; doi:10.3389/fnut.2022.813899)
Supplement: Supplementary file 1 [file Data_Sheet_1.ZIP › Figure 8/Bacteroidetes.xlsx]

## Sheet: 图1
	Total Bacteria Ct	Ct	△Ct	△△Ct	2-△△Ct	average	standard deviation
Model	23.102	26.987	3.885		1
	23.152	26.878	3.726	3.80067	1	1	0
	23.141	26.932	3.791		1
Normal	23.111	24.302	1.191	-2.60967	6.10363
	23.108	24.178	1.07	-2.73067	6.63762	6.62831	0.520087
	23.201	24.165	0.964	-2.83667	7.14368
Dipyridamole	23.145	25.178	2.033	-1.76767	3.40503
	23.174	25.222	2.048	-1.75267	3.36981	3.37456	0.0283881
	23.146	25.203	2.057	-1.74367	3.34885
LP-HFY05-L	23.118	25.347	2.229	-1.57167	2.97248
	23.109	25.341	2.232	-1.56867	2.9663	2.98147	0.0211478
	23.132	25.345	2.213	-1.58767	3.00563
LP-HFY05-H	23.145	25.057	1.912	-1.88867	3.70293
	23.167	25.081	1.914	-1.88667	3.6978	3.67582	0.0425935
	23.119	25.061	1.942	-1.85867	3.62672
		Normal	Model	Dipyridamole	LP-HFY05-L	LP-HFY05-H
		6.62831	1	3.37456	2.98147	3.67582
		0.520087	0	0.0283881	0.0211478	0.0425935
