# Supplementary material for: Lactobacillus plantarum HFY05 Attenuates Carrageenan-Induced Thrombosis in Mice by Regulating NF-κB Pathway-Associated Inflammatory Responses
Source: Front Nutr. 2022 Mar 4;9:813899. doi: 10.3389/fnut.2022.813899 (PMC8931398; doi:10.3389/fnut.2022.813899)
Supplement: Supplementary file 1 [file Data_Sheet_1.ZIP › Figure 8/Bifidobacteria.xlsx]

## Sheet: 图1
	Total Bacteria Ct	Ct	△Ct	△△Ct	2-△△Ct	average	standard deviation
Model	23.102	26.779	3.677		1
	23.152	26.826	3.674	3.68367	1	1	0
	23.141	26.841	3.7		1
Normal	23.111	24.236	1.125	-2.55867	5.89163
	23.108	24.305	1.197	-2.48667	5.60481	5.81793	0.187461
	23.201	24.31	1.109	-2.57467	5.95733
Dipyridamole	23.145	24.652	1.507	-2.17667	4.52108
	23.174	24.597	1.423	-2.26067	4.79213	4.63459	0.140789
	23.146	24.631	1.485	-2.19867	4.59055
LP-HFY05-L	23.118	25.196	2.078	-1.60567	3.04336
	23.109	25.203	2.094	-1.58967	3.0098	3.01752	0.0229826
	23.132	25.231	2.099	-1.58467	2.99938
LP-HFY05-H	23.145	24.495	1.35	-2.33367	5.04085
	23.167	24.506	1.339	-2.34467	5.07943	5.0055	0.0965883
	23.119	24.511	1.392	-2.29167	4.89621
		Normal	Model	Dipyridamole	LP-HFY05-L	LP-HFY05-H
		5.581	1	4.635	3.018	5.005
		0.187	0	0.141	0.023	0.097
