# Supplementary material for: Lactobacillus plantarum HFY05 Attenuates Carrageenan-Induced Thrombosis in Mice by Regulating NF-κB Pathway-Associated Inflammatory Responses
Source: Front Nutr. 2022 Mar 4;9:813899. doi: 10.3389/fnut.2022.813899 (PMC8931398; doi:10.3389/fnut.2022.813899)
Supplement: Supplementary file 1 [file Data_Sheet_1.ZIP › Figure 8/Firmicutes.xlsx]

## Sheet: 图1
	Total Bacteria Ct	Ct	△Ct	△△Ct	2-△△Ct	average	standard deviation
Model	23.102	27.336	4.234		1
	23.152	27.369	4.217	4.20367	1	1	0
	23.141	27.301	4.16		1
Normal	23.111	29.636	6.525	2.32133	0.200082
	23.108	29.724	6.616	2.41233	0.187852	0.197266	0.00836872
	23.201	29.699	6.498	2.29433	0.203862
Dipyridamole	23.145	28.512	5.367	1.16333	0.44648
	23.174	28.698	5.524	1.32033	0.400442	0.406075	0.0379038
	23.146	28.779	5.633	1.42933	0.371302
LP-HFY05-L	23.118	28.001	4.883	0.679333	0.624454
	23.109	27.859	4.75	0.546333	0.684758	0.643691	0.0355886
	23.132	28.021	4.889	0.685333	0.621862
LP-HFY05-H	23.145	28.941	5.796	1.59233	0.331635
	23.167	28.851	5.684	1.48033	0.358406	0.354383	0.0210275
	23.119	28.745	5.626	1.42233	0.373108
		Normal	Model	Dipyridamole	LP-HFY05-L	LP-HFY05-H
		0.197266	1	0.406075	0.643691	0.354383
		0.00836872	0	0.0379038	0.0355886	0.0210275
