# Supplementary material for: Lactobacillus plantarum HFY05 Attenuates Carrageenan-Induced Thrombosis in Mice by Regulating NF-κB Pathway-Associated Inflammatory Responses
Source: Front Nutr. 2022 Mar 4;9:813899. doi: 10.3389/fnut.2022.813899 (PMC8931398; doi:10.3389/fnut.2022.813899)
Supplement: Supplementary file 1 [file Data_Sheet_1.ZIP › Figure 8/Lactobacillus.xlsx]

## Sheet: 图1
	Total Bacteria Ct	Ct	△Ct	△△Ct	2-△△Ct	average	standard deviation
Model	23.102	26.558	3.456		1
	23.152	26.605	3.453	3.46033	1	1	0
	23.141	26.613	3.472		1
Normal	23.111	24.354	1.243	-2.21733	4.65033
	23.108	24.326	1.218	-2.24233	4.73162	4.8014	0.195532
	23.201	24.333	1.132	-2.32833	5.02225
Dipyridamole	23.145	24.789	1.644	-1.81633	3.52185
	23.174	24.68	1.506	-1.95433	3.87537	3.65525	0.19205
	23.146	24.771	1.625	-1.83533	3.56854
LP-HFY05-L	23.118	24.652	1.534	-1.92633	3.80088
	23.109	24.759	1.65	-1.81033	3.50723	3.58026	0.194663
	23.132	24.813	1.681	-1.77933	3.43268
LP-HFY05-H	23.145	24.32	1.175	-2.28533	4.87477
	23.167	24.342	1.175	-2.28533	4.87477	4.83143	0.0750631
	23.119	24.333	1.214	-2.24633	4.74475
		Normal	Model	Dipyridamole	LP-HFY05-L	LP-HFY05-H
		4.801	1	3.655	3.58	4.831
		0.196	0	0.192	0.195	0.075
