# Supplementary material for: Lactobacillus plantarum HFY05 Attenuates Carrageenan-Induced Thrombosis in Mice by Regulating NF-κB Pathway-Associated Inflammatory Responses
Source: Front Nutr. 2022 Mar 4;9:813899. doi: 10.3389/fnut.2022.813899 (PMC8931398; doi:10.3389/fnut.2022.813899)
Supplement: Supplementary file 2 [file Data_Sheet_2.ZIP]

Archive with 4 entries (4 files):
- β-actin-kidney.Tif
- β-actin-tail vein.Tif
- NF-κB-kidney.Tif
- NF-κB-tail vein.Tif
